# Supplementary material for: A novel framework for three-dimensional electrical impedance tomography reconstruction of maize ear via feature reconfiguration and residual networks
Source: PeerJ Comput Sci. 2024 Apr 11;10:e1944. doi: 10.7717/peerj-cs.1944 (PMC11042020; doi:10.7717/peerj-cs.1944)
Supplement: Supplemental Information 1 [file peerj-cs-10-1944-s001.zip]

Archive with 8 entries (8 files):
- cs-91347-code/file_1.m
- cs-91347-code/file_2.m
- cs-91347-code/file_3.m
- cs-91347-code/file_4.m
- cs-91347-code/file_5.py
- cs-91347-code/file_6.py
- cs-91347-code/file_7.py
- cs-91347-code/Readme.txt
