# Supplementary material for: A novel framework for three-dimensional electrical impedance tomography reconstruction of maize ear via feature reconfiguration and residual networks
Source: PeerJ Comput Sci. 2024 Apr 11;10:e1944. doi: 10.7717/peerj-cs.1944 (PMC11042020; doi:10.7717/peerj-cs.1944)
Supplement: Supplemental Information 1 [file peerj-cs-10-1944-s001.zip › cs-91347-code/Readme.txt]

File_1 is for generating training data
File_2 is for reconstructing conductivity images based on model predictions
File_3 contains the code for generating a maize ear model
File_4 is a visualization tool for the conductivity of maize ears, File_5 is the python code for model training
File_6 has the conductivity prediction code for simulations and acrylic models
File_7 contains the conductivity prediction code for maize ears. 

Given the extensive nature of the experiments and potential dependencies in the Python environment, should you face any challenges, don't hesitate to reach out to us.
